# Supplementary material for: Molecular Diagnosis of Leishmaniasis: Development of a qPCR Assay for Genus Detection and Differentiation of Leishmania (L.) amazonensis and Leishmania (V.) braziliensis
Source: Diagnostics (Basel). 2026 Jun 2;16(11):1704. doi: 10.3390/diagnostics16111704 (PMC13256636; doi:10.3390/diagnostics16111704)
Supplement: Supplementary file 1 [file diagnostics-16-01704-s001.zip]

Archive with 1 entries (1 files):
- diagnostics-4233200-supplementary.pdf
